# Supplementary material for: Prevalence and Molecular Characteristics of Extended-Spectrum and AmpC β-Lactamase Producing Escherichia coli in Grazing Beef Cattle
Source: Front Microbiol. 2020 Jan 9;10:3076. doi: 10.3389/fmicb.2019.03076 (PMC6962307; doi:10.3389/fmicb.2019.03076)
Supplement: TABLE S1 — List of unique CDS in KCJK467 and KCJK501 strains. [file Table_1.XLSX]

## Sheet: Sheet1
Supplementary Table 1. List of unique CDS in KCJK467 and KCJK501 strains.
Strain	coting_id	Product
KCJK467	lcl|NZ_NTDD01000071.1_prot_4922	hypothetical protein
	lcl|NZ_NTDD01000059.1_prot_3897	hypothetical protein
	lcl|NZ_NTDD01000010.1_prot_WP_001313467.1_4234	hypothetical protein
	lcl|NZ_NTDD01000064.1_prot_1858	hypothetical protein
	lcl|NZ_NTDD01000042.1_prot_WP_021574844.1_738	hypothetical protein
	lcl|NZ_NTDD01000045.1_prot_4618	hypothetical protein
	lcl|NZ_NTDD01000092.1_prot_4235	hypothetical protein
	lcl|NZ_NTDD01000021.1_prot_4444	hypothetical protein
	lcl|NZ_NTDD01000055.1_prot_WP_000206358.1_2060	hypothetical protein
	lcl|NZ_NTDD01000047.1_prot_3983	hypothetical protein
	lcl|NZ_NTDD01000034.1_prot_WP_096246047.1_3	hypothetical protein
	lcl|NZ_NTDD01000068.1_prot_4613	hypothetical protein
	lcl|NZ_NTDD01000096.1_prot_4437	phage shock protein operon transcriptional activator
	lcl|NZ_NTDD01000100.1_prot_4452	polysaccharide biosynthesis protein
	lcl|NZ_NTDD01000032.1_prot_4778	transcriptional regulator
	lcl|NZ_NTDD01000058.1_prot_946	transposase
	lcl|NZ_NTDD01000025.1_prot_2647	transposase
	lcl|NZ_NTDD01000064.1_prot_1946	type III effector
KCJK501	lcl|NZ_NTDF01000029.1_prot_4064	amylovoran biosynthesis protein AmsD
	lcl|NZ_NTDF01000003.1_prot_4063	disulfide bond formation protein DsbA
	lcl|NZ_NTDF01000014.1_prot_543	hypothetical protein
	lcl|NZ_NTDF01000023.1_prot_WP_071527836.1_1113	hypothetical protein
	lcl|NZ_NTDF01000037.1_prot_3335	hypothetical protein
	lcl|NZ_NTDF01000013.1_prot_WP_087888774.1_816	hypothetical protein
	lcl|NZ_NTDF01000044.1_prot_2189	hypothetical protein
	lcl|NZ_NTDF01000005.1_prot_WP_050556016.1_3745	hypothetical protein
	lcl|NZ_NTDF01000015.1_prot_WP_032151256.1_365	hypothetical protein
	lcl|NZ_NTDF01000024.1_prot_WP_000492469.1_4627	hypothetical protein
	lcl|NZ_NTDF01000039.1_prot_WP_001009642.1_2122	hypothetical protein
	lcl|NZ_NTDF01000005.1_prot_WP_071595695.1_3746	hypothetical protein
	lcl|NZ_NTDF01000059.1_prot_3739	IS1595 family transposase
	lcl|NZ_NTDF01000028.1_prot_WP_000441100.1_4065	propanediol utilization microcompartment protein PduU
	lcl|NZ_NTDF01000001.1_prot_4066	S-(hydroxymethyl)glutathione dehydrogenase/class III alcohol dehydrogenase
	lcl|NZ_NTDF01000001.1_prot_4067	S-formylglutathione hydrolase
	lcl|NZ_NTDF01000058.1_prot_4068	type IV-A pilus assembly ATPase PilB
