# Supplementary material for: Prevalence and Molecular Characteristics of Extended-Spectrum and AmpC β-Lactamase Producing Escherichia coli in Grazing Beef Cattle
Source: Front Microbiol. 2020 Jan 9;10:3076. doi: 10.3389/fmicb.2019.03076 (PMC6962307; doi:10.3389/fmicb.2019.03076)
Supplement: TABLE S2 — List of unique CDS in KCJK4162 and KCJK4181 strains. [file Table_2.XLSX]

## Sheet: Sheet1
Supplementary Table 2. List of unique CDS in KCJK4162 and KCJK4181 strains.
Strain	coting_id	Product
KCJK4162	lcl|NZ_NTEH01000078.1_prot_WP_013362819.1_3800	23S rRNA methyltransferase attenuator leader peptide ErmL
	lcl|NZ_NTEH01000002.1_prot_3416	D-serine/D-alanine/glycine transporter domain protein
	lcl|NZ_NTEH01000023.1_prot_2638	elongation factor Tu
	lcl|NZ_NTEH01000010.1_prot_3262	elongation factor Tu
	lcl|NZ_NTEH01000023.1_prot_2637	elongation factor Tu
	lcl|NZ_NTEH01000089.1_prot_4276	glycosyl transferase
	lcl|NZ_NTEH01000013.1_prot_2715	holin
	lcl|NZ_NTEH01000045.1_prot_1664	hypothetical protein
	lcl|NZ_NTEH01000022.1_prot_WP_071525007.1_2873	hypothetical protein
	lcl|NZ_NTEH01000036.1_prot_WP_000492467.1_3548	hypothetical protein
	lcl|NZ_NTEH01000105.1_prot_2726	hypothetical protein
	lcl|NZ_NTEH01000031.1_prot_WP_077761118.1_4657	hypothetical protein
	lcl|NZ_NTEH01000058.1_prot_WP_000629021.1_1595	hypothetical protein
	lcl|NZ_NTEH01000038.1_prot_4295	hypothetical protein
	lcl|NZ_NTEH01000064.1_prot_3756	hypothetical protein
	lcl|NZ_NTEH01000028.1_prot_WP_001336550.1_1517	hypothetical protein
	lcl|NZ_NTEH01000055.1_prot_WP_001039464.1_3368	hypothetical protein
	lcl|NZ_NTEH01000004.1_prot_WP_077598959.1_69	hypothetical protein
	lcl|NZ_NTEH01000058.1_prot_WP_071524587.1_1596	hypothetical protein
	lcl|NZ_NTEH01000064.1_prot_WP_096305576.1_3760	hypothetical protein
	lcl|NZ_NTEH01000029.1_prot_1913	hypothetical protein
	lcl|NZ_NTEH01000064.1_prot_WP_096305577.1_3761	hypothetical protein
	lcl|NZ_NTEH01000064.1_prot_WP_096305575.1_3759	hypothetical protein
	lcl|NZ_NTEH01000022.1_prot_2859	hypothetical protein
	lcl|NZ_NTEH01000064.1_prot_WP_096305578.1_3762	hypothetical protein
	lcl|NZ_NTEH01000030.1_prot_WP_096305572.1_915	hypothetical protein
	lcl|NZ_NTEH01000064.1_prot_WP_096305574.1_3758	hypothetical protein
	lcl|NZ_NTEH01000059.1_prot_4282	hypothetical protein
	lcl|NZ_NTEH01000030.1_prot_WP_000031674.1_803	hypothetical protein
	lcl|NZ_NTEH01000072.1_prot_WP_096149139.1_562	hypothetical protein
	lcl|NZ_NTEH01000096.1_prot_WP_096149579.1_2522	hypothetical protein
	lcl|NZ_NTEH01000045.1_prot_1688	hypothetical protein
	lcl|NZ_NTEH01000064.1_prot_WP_096305573.1_3757	hypothetical protein
	lcl|NZ_NTEH01000003.1_prot_3379	hypothetical protein
	lcl|NZ_NTEH01000045.1_prot_1687	hypothetical protein
	lcl|NZ_NTEH01000020.1_prot_WP_087760843.1_3199	hypothetical protein
	lcl|NZ_NTEH01000029.1_prot_WP_096305571.1_1895	hypothetical protein
	lcl|NZ_NTEH01000016.1_prot_WP_001368079.1_160	hypothetical protein
	lcl|NZ_NTEH01000092.1_prot_3443	IS1 family transposase
	lcl|NZ_NTEH01000038.1_prot_4468	IS1 family transposase
	lcl|NZ_NTEH01000028.1_prot_1526	IS1 family transposase
	lcl|NZ_NTEH01000016.1_prot_285	IS1 family transposase
	lcl|NZ_NTEH01000057.1_prot_4027	IS1 family transposase
	lcl|NZ_NTEH01000067.1_prot_2124	IS1 family transposase
	lcl|NZ_NTEH01000082.1_prot_1	IS1 family transposase
	lcl|NZ_NTEH01000036.1_prot_3444	IS1 family transposase
	lcl|NZ_NTEH01000049.1_prot_3196	IS1 family transposase
	lcl|NZ_NTEH01000025.1_prot_3728	IS1 family transposase
	lcl|NZ_NTEH01000025.1_prot_3739	IS1 family transposase
	lcl|NZ_NTEH01000031.1_prot_4479	IS1 family transposase
	lcl|NZ_NTEH01000101.1_prot_4694	IS1 family transposase
	lcl|NZ_NTEH01000101.1_prot_4692	IS1 family transposase
	lcl|NZ_NTEH01000043.1_prot_4043	IS1 family transposase
	lcl|NZ_NTEH01000054.1_prot_1019	IS1 family transposase
	lcl|NZ_NTEH01000039.1_prot_3261	IS1 family transposase
	lcl|NZ_NTEH01000007.1_prot_4477	IS1 family transposase
	lcl|NZ_NTEH01000051.1_prot_1597	IS1 family transposase
	lcl|NZ_NTEH01000061.1_prot_3727	IS1 family transposase
	lcl|NZ_NTEH01000038.1_prot_4284	IS1 family transposase
	lcl|NZ_NTEH01000045.1_prot_1753	IS1 family transposase
	lcl|NZ_NTEH01000050.1_prot_426	IS1 family transposase
	lcl|NZ_NTEH01000024.1_prot_2074	IS1 family transposase
	lcl|NZ_NTEH01000044.1_prot_2826	IS1 family transposase
	lcl|NZ_NTEH01000006.1_prot_4688	IS1 family transposase
	lcl|NZ_NTEH01000085.1_prot_4872	IS1 family transposase
	lcl|NZ_NTEH01000041.1_prot_3293	IS1 family transposase
	lcl|NZ_NTEH01000005.1_prot_3317	IS1 family transposase
	lcl|NZ_NTEH01000069.1_prot_WP_012579081.1_4036	IS5/IS1182 family transposase
	lcl|NZ_NTEH01000013.1_prot_WP_089616497.1_2677	ISAs1 family transposase
	lcl|NZ_NTEH01000044.1_prot_WP_075699876.1_2790	lipopolysaccharide biosynthesis protein
	lcl|NZ_NTEH01000058.1_prot_1527	permease
	lcl|NZ_NTEH01000096.1_prot_WP_096149008.1_2523	polysaccharide biosynthesis protein
	lcl|NZ_NTEH01000060.1_prot_3755	TetR family transcriptional regulator
	lcl|NZ_NTEH01000047.1_prot_2789	transposase
KCJK4181	lcl|NZ_NTEK01000143.1_prot_WP_096149605.1_368	AraC family transcriptional regulator
	lcl|NZ_NTEK01000101.1_prot_WP_096151653.1_490	DeoR/GlpR transcriptional regulator
	lcl|NZ_NTEK01000130.1_prot_480	family 2 glycosyl transferase
	lcl|NZ_NTEK01000010.1_prot_708	glutamate decarboxylase
	lcl|NZ_NTEK01000114.1_prot_257	glycosyl transferase
	lcl|NZ_NTEK01000119.1_prot_WP_096151655.1_140	glycosyltransferase family 2 protein
	lcl|NZ_NTEK01000127.1_prot_WP_063097217.1_261	helix-turn-helix domain-containing protein
	lcl|NZ_NTEK01000030.1_prot_4086	hypothetical protein
	lcl|NZ_NTEK01000119.1_prot_WP_096151656.1_139	hypothetical protein
	lcl|NZ_NTEK01000022.1_prot_WP_077392779.1_4357	hypothetical protein
	lcl|NZ_NTEK01000074.1_prot_WP_096151650.1_251	hypothetical protein
	lcl|NZ_NTEK01000159.1_prot_4	hypothetical protein
	lcl|NZ_NTEK01000071.1_prot_4016	hypothetical protein
	lcl|NZ_NTEK01000029.1_prot_3637	hypothetical protein
	lcl|NZ_NTEK01000045.1_prot_WP_096151647.1_2771	hypothetical protein
	lcl|NZ_NTEK01000129.1_prot_WP_072163778.1_1938	hypothetical protein
	lcl|NZ_NTEK01000070.1_prot_372	hypothetical protein
	lcl|NZ_NTEK01000129.1_prot_1962	hypothetical protein
	lcl|NZ_NTEK01000094.1_prot_WP_021569995.1_3371	hypothetical protein
	lcl|NZ_NTEK01000125.1_prot_3996	hypothetical protein
	lcl|NZ_NTEK01000139.1_prot_253	hypothetical protein
	lcl|NZ_NTEK01000001.1_prot_370	hypothetical protein
	lcl|NZ_NTEK01000129.1_prot_WP_071557810.1_1937	hypothetical protein
	lcl|NZ_NTEK01000122.1_prot_135	hypothetical protein
	lcl|NZ_NTEK01000129.1_prot_1961	hypothetical protein
	lcl|NZ_NTEK01000100.1_prot_588	hypothetical protein
	lcl|NZ_NTEK01000063.1_prot_WP_096151649.1_491	hypothetical protein
	lcl|NZ_NTEK01000015.1_prot_4530	hypothetical protein
	lcl|NZ_NTEK01000141.1_prot_488	IS1 family transposase
	lcl|NZ_NTEK01000003.1_prot_1677	IS1 family transposase
	lcl|NZ_NTEK01000049.1_prot_3558	IS1 family transposase
	lcl|NZ_NTEK01000085.1_prot_4515	IS1 family transposase
	lcl|NZ_NTEK01000076.1_prot_1535	IS1 family transposase
	lcl|NZ_NTEK01000022.1_prot_4356	IS1 family transposase
	lcl|NZ_NTEK01000065.1_prot_4118	IS1 family transposase
	lcl|NZ_NTEK01000083.1_prot_3712	IS1 family transposase
	lcl|NZ_NTEK01000148.1_prot_4323	IS1 family transposase
	lcl|NZ_NTEK01000057.1_prot_589	IS1 family transposase
	lcl|NZ_NTEK01000057.1_prot_591	IS1 family transposase
	lcl|NZ_NTEK01000006.1_prot_3761	IS1 family transposase
	lcl|NZ_NTEK01000064.1_prot_2630	IS1 family transposase
	lcl|NZ_NTEK01000004.1_prot_4723	IS1 family transposase
	lcl|NZ_NTEK01000095.1_prot_4270	IS1 family transposase
	lcl|NZ_NTEK01000095.1_prot_4281	IS1 family transposase
	lcl|NZ_NTEK01000008.1_prot_260	IS1 family transposase
	lcl|NZ_NTEK01000058.1_prot_2487	IS1 family transposase
	lcl|NZ_NTEK01000038.1_prot_960	IS1 family transposase
	lcl|NZ_NTEK01000086.1_prot_3663	IS1 family transposase
	lcl|NZ_NTEK01000010.1_prot_704	IS1 family transposase
	lcl|NZ_NTEK01000037.1_prot_1375	IS1 family transposase
	lcl|NZ_NTEK01000048.1_prot_4282	IS1 family transposase
	lcl|NZ_NTEK01000056.1_prot_959	IS1 family transposase
	lcl|NZ_NTEK01000050.1_prot_1750	IS1 family transposase
	lcl|NZ_NTEK01000072.1_prot_2257	IS1 family transposase
	lcl|NZ_NTEK01000107.1_prot_373	IS5/IS1182 family transposase
	lcl|NZ_NTEK01000091.1_prot_WP_089533180.1_3613	ISAs1 family transposase
	lcl|NZ_NTEK01000082.1_prot_4718	ligase
	lcl|NZ_NTEK01000142.1_prot_374	lipopolysaccharide biosynthesis protein
	lcl|NZ_NTEK01000081.1_prot_4538	lipopolysaccharide biosynthesis protein
	lcl|NZ_NTEK01000121.1_prot_WP_096151657.1_481	metal-binding protein ZinT
	lcl|NZ_NTEK01000149.1_prot_WP_096151661.1_262	NYN domain-containing protein
	lcl|NZ_NTEK01000019.1_prot_703	permease
	lcl|NZ_NTEK01000146.1_prot_371	polysaccharide biosynthesis protein
	lcl|NZ_NTEK01000104.1_prot_482	sensor histidine kinase
	lcl|NZ_NTEK01000153.1_prot_4293	TetR family transcriptional regulator
	lcl|NZ_NTEK01000010.1_prot_799	transcriptional regulator CynR
	lcl|NZ_NTEK01000104.1_prot_483	two-component system response regulator YehT
	lcl|NZ_NTEK01000001.1_prot_369	type III effector
	lcl|NZ_NTEK01000093.1_prot_4128	type VI secretion system tube protein Hcp
